# Supplementary material for: DAPPER: a data-mining resource for protein-protein interactions
Source: BioData Min. 2015 Sep 24;8:30. doi: 10.1186/s13040-015-0063-3 (PMC4581157; doi:10.1186/s13040-015-0063-3)
Supplement: Additional file 2: Table S1. — List of unique Baits in DAPPER. (XLSX 31 kb) [file 13040_2015_63_MOESM2_ESM.xlsx]

## Sheet: S1
Baits
Anillin
Apc10
apc4
Borealin-related
Cdc16
Cdc27
Fascetto
FLAG ALONE
Fzy
GFP ALONE
H2Av
Lamin
Midbody
Mis12
mr
Nesd
Nnf1a
Nsl1
Nuf2
p54
pAct5-PrA + MG132
pAct5-PrA tag only
PrA_2890
PROTEIN A ALONE
Rab5
Rad23
Skp2-RC
slmb
Spc105
Spc24/HDC12388
Spc25/Mitch
Sticky
STOP
tws
ube2s
vih
