# Supplementary material for: DAPPER: a data-mining resource for protein-protein interactions
Source: BioData Min. 2015 Sep 24;8:30. doi: 10.1186/s13040-015-0063-3 (PMC4581157; doi:10.1186/s13040-015-0063-3)
Supplement: Additional file 3: Table S2. — List of unique CGIDs in DAPPER. Uniprot ID is shown where CGID was not available. (XLSX 92 kb) [file 13040_2015_63_MOESM3_ESM.xlsx]

## Sheet: S2
ProteinID
CG15792
CG4027
CG12051
CG10722
CG8610
P07437
CG9198
P68371
P68363
CG4264
Q9BQE3
Q71U36
CG10522
CG31974
P04350
CG32707
CG3060
Q9BVA1
P05787
CG10067
Q15149
CG4183
P14618
CG1913
P04406
Q5QNW6
Q99880
P06899
Q13509
Q8N257
P68366
P21333
CG4274
CG1258
Q9NY65
CG2890
P31327
CG6759
P09651
Q5VTE0
P78527
CG4463
CG11451
P22626
P04264
P05783
CG17291
CG2092
CG2508
CG1836
P08729
CG13345
CG8280
Q01082
P02545
CG12008
CG3412
CG1977
CG10850
Q9BUF5
CG9277
Q6FI13
P0C0S8
P13639
Q13813
CG6450
CG8231
CG7838
CG5525
CG9155
CG8351
Q04695
CG2960
CG7438
P35579
CG8977
CG5870
CG4466
P29401
P62805
CG9938
P19013
CG13434
CG1242
Q3ZCM7
P13645
CG2146
CG10837
CG8439
P27816
CG18156
P07910
CG8258
CG3595
CG3000
CG4147
Q15233
Q08211
CG7033
CG3401
P11388
P07355
CG31258
P35908
CG5695
CG9476
CG5374
CG16858
CG18743
CG4145
CG4003
CG5834
CG3664
CG9012
CG2512
P09874
CG8055
CG9325
CG8902
CG6944
CG12750
CG7581
CG6871
P35527
CG10540
Q00839
CG31359
CG10360
CG31449
P23246
CG17949
P60709
CG9696
CG5436
CG3201
Q14008
CG9710
CG11513
CG9359
P14866
P04075
CG4460
P52272
CG12101
Q9NR30
CG1558
Q14980
CG9184
CG3379
CG7692
CG7619
CG33554
CG11129
CG6453
O75369
CG31022
CG1484
CG7558
CG14005
P13010
CG6815
Q9BQG0
CG8863
P08727
CG9750
CG3937
P04259
CG12165
P05388
P48668
CG31618
P26599
CG12233
P20700
P02533
P15924
CG8472
CG14792
O95678
Q9NSB2
CG11419
P06733
P06576
Q12905
CG9901
CG2979
P62979
Q14204
O75367
CG10954
CG7439
CG7915
CG4389
P46940
CG8937
CG8188
CG17158
P06748
P61978
CG6235
CG4169
P00966
P31943
P00338
Q5XKE5
CG10641
CG16944
P13647
Q71DI3
CG10377
CG14476
CG15784
CG17870
CG5520
CG4898
CG7478
CG5178
CG4634
P78386
P15311
CG32138
P52732
CG4869
CG10811
P05141
P49327
CG33981
CG6341
P08779
CG2238
CG5499
CG5119
CG9772
CG9748
CG31613
P23284
CG8309
CG4912
P0C0S5
Q99623
P46087
P60842
CG5502
CG6779
CG6546
CG14637
CG11207
P06493
P46013
CG31196
CG11888
CG8578
CG5920
CG15099
Q8IUE6
Q02241
CG6987
Q12906
CG8308
P50570
CG31687
CG2050
CG9674
CG18572
Q9Y224
CG10682
CG4918
Q15019
CG1837
Q02880
CG4849
CG8571
Q13263
O60812
Q92616
CG3223
CG16916
P11586
CG16983
CG10370
Q92841
CG6831
CG5289
P55795
CG4454
CG7490
CG9940
CG17514
CG8978
Q15365
CG8430
Q15393
O43390
CG6620
Q9ULW0
CG4863
CG11173
CG2168
CG5784
P17844
CG4087
CG1539
P38159
CG17498
CG14472
P50454
CG10279
CG14648
CG1883
CG11901
CG11856
CG12000
P43243
Q16181
CG31012
O75643
CG1548
P68032
CG7762
CG5020
CG5976
P26038
Q9H853
P31942
CG7808
CG10596
Q06830
CG4904
CG43119
CG4164
P12956
CG10206
P11387
CG9888
P12270
CG4897
P42166
P78347
CG3949
CG1822
P42167
P19012
CG17136
CG31658
CG11154
CG32301
CG5371
CG5366
CG10938
Q7KZF4
P49411
CG3644
CG8478
CG11793
CG1987
CG7070
P35232
CG7831
CG6686
CG4581
P38919
CG9617
P22087
CG12030
CG10851
CG10922
Q15717
P25705
O76011
CG11271
P08670
O43684
Q9Y5B9
CG1106
O75533
P41091
CG13849
CG10630
CG18290
CG3251
P51610
Q04637
O00571
P49748
CG9776
CG9446
CG3455
CG2707
CG14207
CG5170
CG6988
CG5825
CG2985
CG4376
CG7283
CG9902
CG11276
CG1341
Q96GD4
CG1591
CG14996
CG17333
P62140
CG1633
P04792
CG1059
CG11999
Q15029
P62241
CG3195
CG33101
CG10230
Q14974
P08865
P11940
Q09666
Q13838
CG5972
CG3422
P62136
CG9677
CG1528
Q15323
CG31884
Q562R1
CG17521
CG7507
CG12265
Q15366
CG7977
CG17343
P11142
CG4560
CG13349
CG7238
CG11143
CG6439
CG6692
CG3074
CG8542
Q9UQE7
CG18495
CG5604
O14965
CG17654
CG8053
CG7109
Q00325
CG5504
CG10473
CG10652
CG13900
O95239
CG7434
CG1910
P26641
Q9NPJ3
CG34407
CG3800
CG13388
CG9282
O00148
P10412
P60660
CG18212
CG3416
CG3612
P46060
P22695
CG6253
Q99459
CG31363
CG33332
CG8073
CG6148
CG1263
P49792
CG16973
CG5266
CG1782
Q13310
CG1349
P84243
CG7756
CG3314
O60506
P00403
CG8392
CG1569
CG3523
CG7242
CG1524
CG11522
CG9188
CG2216
P36873
CG9075
CG9741
P39023
P0CW22
CG17489
P62701
Q92797
CG11132
CG9633
CG8360
P55265
Q14141
P58107
CG6525
CG7961
CG1691
Q9Y230
CG5809
P18124
CG1489
CG8064
CG5378
CG7111
CG4170
CG9946
CG12532
CG1710
CG9934
CG2331
Q15021
CG7471
CG32306
CG33106
CG3333
Q16891
CG3751
CG8014
CG3909
P08107
CG11963
CG10077
CG3203
CG3922
P26358
CG5174
CG12702
CG6223
CG31048
CG10944
CG4501
Q9UKM9
CG14482
A6NHL2
Q9BYZ2
CG18174
CG3661
CG2986
P51571
Q14103
CG14206
CG17320
Q8N1F7
CG8922
Q9NQW6
Q13151
P18754
CG3752
CG31729
CG8615
CG7483
CG5353
CG8996
CG1600
CG4097
CG1483
O00567
CG7185
CG3725
CG10223
CG14816
CG3210
P32119
O14979
P35249
CG9484
CG7323
CG2151
Q96AG4
P05386
CG10689
CG3821
CG9327
CG8900
CG10805
Q14683
CG14066
CG4747
CG15237
P25205
Q07020
P39748
CG16901
CG6141
CG30349
Q9ULV4
O95235
O00159
CG12163
CG17331
P62269
CG6181
CG3431
CG8715
CG32505
CG9881
CG32164
Q86V81
CG4399
CG8507
CG6757
CG14999
CG8947
CG7635
Q29RF7
Q09028
P09972
CG1345
CG3589
P30050
CG33715
CG2746
CG6143
Q9H0A0
Q16576
CG6476
P40937
CG4464
P50213
P19338
Q13148
CG6199
CG5931
CG10997
CG8235
CG9916
CG5028
CG32041
CG7546
CG33180
Q92499
Q9UMS4
CG11198
Q14839
CG2065
CG7660
CG2671
P13929
Q14244
CG1646
CG6699
CG4254
Q6P2Q9
P62829
Q86VP6
CG5330
P27695
CG17246
CG1100
CG12775
CG1671
Q8WWI1
CG9769
CG1129
CG9372
P04843
CG11981
P50914
CG8905
CG5252
P46781
CG2241
CG8409
CG5261
CG17520
CG3056
P05198
Q04837
P26373
CG10306
CG4954
CG1873
CG13151
P23396
CG6904
CG3731
CG6718
CG6842
CG4651
P36578
P40763
Q9BTC0
CG33162
P62314
CG13281
P08238
Q15459
CG7776
CG1365
CG10289
CG33338
CG8983
CG14715
Q92945
Q9Y265
CG6084
CG3231
P37108
CG5519
CG5516
CG6066
CG9373
CG5175
CG18608
P24941
P29692
Q9HCD5
CG2674
CG6617
CG8963
CG2171
CG16757
Q96PK6
CG3647
CG1475
CG7380
CG7971
CG31352
CG1851
P62888
CG15747
O43143
Q08945
CG9423
CG10986
Q8IVT2
P51659
CG7144
CG4919
CG7917
Q6EEV6
CG9765
Q7Z406
CG9124
CG10576
CG6891
P63244
CG5346
CG4994
CG31617
CG9799
CG2199
CG7595
Q96AE4
P62753
P62847
Q9Y3I0
P05387
CG2910
P99999
P31689
P07900
O75390
P62244
CG3981
CG17420
CG3810
CG15693
CG42641
P62826
Q92599
CG2194
CG6128
CG8332
CG8396
P34931
Q99729
Q9P0V9
Q07021
Q9Y446
O95347
CG9191
CG11949
CG12132
CG5934
CG5642
CG3714
CG4420
CG3126
CG2982
CG12325
CG17286
CG3395
CG3613
Q8TDN6
P48047
Q3ZCQ8
CG3457
Q8TAQ2
Q13428
Q13283
Q15058
P40926
O75694
CG5012
CG5949
P62316
Q8WYP5
CG3836
Q14690
P52597
P46778
CG8759
CG4257
CG5650
CG10045
CG10686
P84103
Q92922
P83731
CG10701
CG8857
CG1821
CG3637
CG7939
CG5808
CG33261
CG9281
P02768
CG8036
P09622
CG12306
CG3320
CG7863
CG5033
CG4821
Q99661
P25685
CG1403
CG12085
CG5654
CG4236
CG2158
CG30159
O43809
P62424
CG32165
CG2998
P62841
O00139
P21796
CG6455
CG7885
CG1768
CG12050
CG7622
P54886
Q9BSJ2
P56134
Q99714
CG10149
CG4609
CG32549
Q12769
CG3605
CG13427
CG2668
Q9Y2Q3
CG31764
CG9805
CG10091
CG2033
CG12878
CG2076
CG32575
CG10535
Q8NI27
Q5VYK3
CG7340
CG10732
CG10840
CG7993
CG1554
CG7726
CG11984
CG7425
CG2048
CG6444
Q16531
CG10489
CG2064
CG9539
CG11577
Q9UQ80
Q9Y490
CG8207
CG8993
P51991
Q9NWH9
Q69YH5
P33992
CG6773
CG33957
CG3127
P40938
P18621
CG15112
CG31368
CG5094
CG4157
Q92522
Q9P0M6
P27708
CG6543
CG1092
CG12323
CG2970
CG6724
CG6203
CG1519
CG13389
CG4260
Q14739
P14678
O60341
O75152
Q9P258
CG4764
CG2118
CG5474
CG14617
CG7610
CG32253
CG8108
Q12788
O60264
Q96R06
CG5680
CG30176
P51532
CG8877
CG18740
Q9BVP2
CG2706
CG3689
CG1404
CG5010
CG8251
CG18490
CG10236
CG12261
Q9HB71
CG7014
CG32626
Q9UHD8
CG10484
CG3180
CG12264
CG9779
CG5422
CG2656
O60832
Q9UI30
CG12070
CG6363
CG7668
CG5199
Q8WWM7
P23921
Q8NFH5
Q92621
CG1009
CG31739
Q9H583
P34897
P43897
P27635
CG8882
CG8588
CG3983
CG10480
CG1973
CG6500
Q9NY61
CG3024
CG9165
P57088
P33176
CG34117
CG9412
CG9354
CG7518
CG4278
CG1637
P20674
P43307
P52948
P62913
CG11700
CG5183
CG4337
CG7769
CG6513
P62263
RS_O60343
CG7945
CG11943
Q05193
CG6521
CG8390
CG4211
CG6090
CG7269
CG5915
P61353
CG7182
CG17233
CG43164
Q71UM5
Q07955
CG7324
CG7029
CG31716
CG7580
CG13391
CG17484
CG6459
CG6846
Q15269
Q6KC79
O75396
P38646
Q02878
O60762
Q96QK1
P62917
CG1620
CG4162
CG4225
CG30122
CG9159
CG6684
P22102
O15145
CG10305
Q16836
P78406
CG6045
CG4119
CG6303
CG7903
CG6302
CG6783
CG9900
CG7935
Q9H0H5
Q8WWK9
CG11621
Q9Y316
P21108
Q86W42
P35637
CG10160
CG9485
CG30015
CG18001
CG5271
CG15009
P07954
CG10753
CG5064
CG9536
P60866
P62318
CG8043
CG11274
CG5726
CG11107
CG10800
P26196
P62249
O76021
CG5730
CG9738
CG4916
CG1938
CG6905
CG18178
CG3696
CG6189
CG31756
CG6197
Q9NVI7
Q96CW5
CG8266
CG10076
CG6259
CG4886
CG31794
CG3884
CG10824
O94979
P50991
P52292
P35251
CG30497
CG12836
CG5442
CG10578
Q96ER9
Q9P2N5
P49790
CG4759
CG6707
CG11982
CG8222
CG13097
CG12891
CG5608
P09661
CG1516
P61247
Q16629
Q96GQ7
P69905
CG1218
CG5214
CG11857
CG8415
Q13492
Q16698
P15880
P62851
Q15084
CG42628
CG1078
CG11061
CG7028
Q7Z7K6
O14579
CG4046
CG33303
CG1737
CG9521
CG7123
CG14299
CG3415
CG10449
Q9NQS7
Q14157
P52701
CG4259
CG7398
Q03252
CG4008
CG10324
CG6058
CG16788
CG32491
CG10042
CG6756
Q15424
P56537
Q01081
P46782
CG31720
CG6850
CG1943
Q9BZZ5
Q6DN03
CG7791
CG14616
CG3287
CG12740
CG1915
CG9986
CG14224
CG32593
CG2259
Q99959
P35268
Q03701
P49755
CG4799
CG13779
CG1274
Q9UQ16
Q9BXS6
CG18811
CG12109
CG18584
CG12052
CG7186
CG18076
CG3265
CG10269
CG10198
CG15442
CG2520
P47914
P62899
Q9H223
Q92979
CG9983
Q13765
CG6606
CG9775
CG11188
CG4111
CG1715
CG17492
CG10527
CG9139
Q9NZ45
P62081
Q8NI36
CG42768
CG12005
CG9148
Q16666
P22234
Q8WUM0
CG7375
CG15224
CG3329
CG3352
CG8002
CG3164
Q86UP2
P62304
CG4621
CG31998
CG12244
CG1049
CG3157
CG8427
Q12797
CG17611
CG10103
CG5055
CG8590
CG1683
CG8282
CG7609
CG5589
CG5965
Q8N3V7
CG1416
CG8287
CG9953
O75531
Q9Y221
P62854
CG8414
CG12792
CG4086
CG31738
CG1785
CG2926
CG32019
CG7583
P23258
P49916
Q8TEM1
P49368
Q2NL82
CG4038
O95994
Q9UPN9
CG1825
CG9783
CG10315
CG12139
CG3651
CG32016
CG3193
CG11738
Q02809
Q8NC51
P46063
Q53HL2
CG5940
CG18596
CG7013
P50402
Q08J23
CG12076
CG1599
CG15081
CG6875
CG11505
CG18304
CG14712
P09104
P59998
CG30084
CG2046
CG7698
CG17259
CG10302
Q8NE71
Q9Y237
CG2185
CG3152
CG10379
CG17183
CG7073
CG6509
CG4535
CG12055
CG13387
Q9H2P0
P49756
P39019
CG6214
CG1969
CG6767
O14980
CG10687
CG14098
CG7728
CG34440
CG6050
Q92900
CG5241
CG7187
Q8NBJ5
P24534
Q14558
Q9BUJ2
Q86SE5
CG2846
CG10203
CG5166
CG12210
CG1803
CG5336
CG17533
CG11642
CG5450
CG6743
CG2720
CG42550
CG4800
CG3678
CG14750
Q16630
Q14152
O75400
Q9UM00
RS_Q01484
Q92974
Q9P0L0
P46777
Q96T37
P57740
CG7288
CG12202
CG7010
CG9273
CG13472
CG32409
CG7421
CG32346
CG8487
CG6226
CG8781
CG9300
Q66K74
Q9Y2X3
P32322
Q9Y5M8
Q92769
P53396
CG9207
CG4561
CG7626
CG7552
CG1559
CG4993
CG10632
CG10712
CG8597
CG4258
CG5395
CG15697
CG8893
CG9581
Q9BQ69
O14950
P38606
P62277
P36542
CG33129
CG33123
CG11120
Q9BSE5
CG12321
CG3996
CG5625
CG2099
CG6995
CG7048
CG3204
CG8801
CG4921
CG11007
CG2968
CG10071
CG12384
Q8N684
P62266
CG9099
CG4204
Q12965
P36776
Q9Y448
P08574
Q01813
CG4173
CG33523
CG9285
CG1399
CG5482
CG8383
CG1685
CG6647
CG5728
CG10130
CG32086
O60841
Q99848
Q32P44
Q04828
Q86YZ3
O14975
CG32529
CG4579
CG4858
CG7578
CG43143
O43464
Q9BWF3
CG1673
CG8443
CG5575
CG9091
CG4769
CG13800
CG10072
CG4422
CG7752
CG11624
Q9UNM6
P67812
Q00610
Q08AF3
P42224
CG8609
CG31650
CG3724
CG3923
CG3719
CG1102
CG6378
Q9Y2K7
Q5SRE5
P26368
Q9UNX3
P09012
P61313
P46776
Q10567
CG6854
CG11876
CG8936
CG8495
CG2173
CG10646
CG13329
CG33979
CG3616
CG9032
CG8092
CG12512
CG1828
P49750
P50750
Q16795
CG1115
CG10463
P10809
P50224
CG11678
CG5771
CG6510
CG3654
CG10849
CG4729
CG9735
CG6948
CG9712
CG11979
Q9Y3E5
CG3663
CG4347
CG3924
RS_P18206
A6NHQ2
CG11661
CG3820
CG7601
CG8843
CG8636
CG17544
CG9206
CG18408
CG2051
CG5738
CG8184
P63241
Q9UKV3
Q14669
Q96EE3
CG30499
CG12389
CG7430
CG12131
Q5SSJ5
Q15388
P62750
Q9H2G2
O00560
P08579
Q96IX5
CG8003
CG11228
CG12785
CG8230
CG31712
CG3249
CG10545
CG4554
CG30491
CG3322
Q8NBU5
O75436
O14776
Q08257
CG1770
CG1453
O96000
P30405
P04844
P62280
CG33549
CG18009
CG8295
CG16817
CG5787
CG17597
CG7246
CG10691
CG7122
CG5384
CG7725
CG15618
CG11330
CG18102
CG1657
O95292
P08243
CG3178
CG6493
CG32435
CG7950
CG17494
Q5EBL8
Q14684
O75817
Q969P6
CG4001
CG13277
CG3436
CG17019
CG8288
CG12363
CG7671
CG11579
CG7765
CG1412
CG9375
CG3082
CG5363
CG7839
CG8436
CG6793
CG5000
Q69YN4
P53621
Q9UHB6
P29372
CG7261
CG6339
CG9742
P16401
Q9UKA9
CG4488
CG2503
CG2718
CG4201
CG5838
CG7008
CG3542
CG5434
CG5562
CG9684
CG32046
CG5590
CG13892
CG1666
CG1598
CG8426
CG3529
CG4062
CG9248
CG5009
CG6202
CG4457
CG6422
P43246
P11177
CG11148
CG4598
CG1616
CG7057
O96019
Q8WUF5
P31153
Q9Y295
CG12082
CG9999
CG6046
CG6747
CG32113
CG14692
CG32032
CG13780
CG33208
CG5840
CG1956
CG7361
CG10423
CG8368
CG3606
CG12592
CG2684
CG4853
Q9NTI5
O43663
O43447
P10620
CG15735
CG3001
CG9921
CG3572
CG31641
CG7224
CG2843
Q96HC4
Q7KZI7
CG3917
CG11471
CG9911
CG2038
CG33555
CG3339
CG11734
CG1651
CG14419
CG7235
CG31037
CG8322
CG8146
CG10161
CG42674
CG5004
CG1749
CG3186
Q9BXJ9
P52907
P61158
Q13011
CG9022
CG15437
Q13868
CG2637
CG1963
CG31137
CG8340
CG33175
CG10602
CG10061
CG9492
CG5248
CG9598
CG8948
CG32210
CG2152
CG16972
CG8625
CG33956
CG17046
CG13503
CG1884
CG7002
CG5495
CG8583
CG9035
CG3524
CG2175
CG12234
Q02978
Q14444
P54577
Q9H4M9
P50552
Q9NQG5
CG5651
CG4817
CG1101
CG2098
CG10166
CG1135
CG8798
Q5RI15
P51948
Q01844
Q96SI9
O43615
Q7L2E3
P53992
P62495
CG11761
CG33130
CG8725
CG11804
CG3662
CG5406
CG4878
CG3918
CG2957
CG12156
CG10129
CG4199
CG18088
CG1945
CG2139
CG3064
CG4261
CG2905
CG17753
CG5258
Q12931
Q49A26
Q01628
O60256
CG10195
CG2974
CG15717
CG6073
CG11246
CG5389
Q9NV56
Q9NX24
P61803
CG3283
CG6180
CG10803
CG4107
CG33950
CG7484
CG6778
CG13207
CG31897
CG2990
CG14964
CG5837
CG5779
CG17927
CG14639
CG10102
CG7878
CG9587
CG3363
CG14230
CG3584
CG15011
CG5382
CG7830
CG8545
CG8186
CG42631
CG6701
CG8674
CG9998
P61964
Q9H5Q4
P07305
Q9HAV4
CG11512
CG5352
CG1866
O43175
P62995
Q13573
CG10392
CG4320
CG5146
CG6631
CG11561
CG18497
CG8833
CG3961
CG4584
CG15288
CG11122
CG15804
CG3723
CG5394
CG1960
CG7873
CG8602
CG9853
CG14813
CG15433
CG12262
CG8384
Q9Y3A4
P11413
O15511
P45880
Q96QC0
Q13405
Q9Y2W1
Q96EV2
Q8N766
O43237
CG5014
CG42668
CG10293
CG7035
CG9807
CG9575
CG32678
CG42616
CG42574
CG1796
P19388
P60468
Q8IZL8
Q9NX40
Q9BVJ6
Q96I24
CG7611
CG9429
CG3548
CG6523
CG10622
CG5008
CG6129
CG14967
CG5077
CG9212
CG15092
CG7424
CG1664
CG2093
CG8344
CG3011
CG17227
CG5854
CG12352
CG3373
CG8651
CG2105
CG8677
CG4510
CG15220
CG12505
CG6407
CG32676
CG1451
O60716
Q5QJE6
Q7Z4W1
P61160
Q96GM8
P78344
P25398
CG4206
CG5462
CG6582
CG17369
CG9890
RS_P15514
Q13724
RS_Q86UT6
P35250
RS_O14981
P06744
Q86YP4
Q9Y678
CG32066
CG31549
CG3299
CG8431
CG31534
CG12047
CG32955
CG8486
CG3107
CG8057
CG5547
CG7773
CG3980
CG11870
CG6238
CG14073
CG12267
CG15667
CG6937
CG1401
CG9088
CG42328
O43813
Q9Y3U8
Q99613
Q9Y4W2
Q5RKV6
CG4980
CG30185
CG42236
CG17896
CG11752
Q9BZE4
Q13547
O75964
CG12819
CG6946
CG13425
CG6418
CG7338
CG6625
CG6251
CG6019
CG7092
CG2135
CG5682
CG4965
CG3989
CG33547
CG32743
CG16792
CG11092
CG1951
CG1472
CG7197
CG32186
CG2174
CG16940
CG11183
CG7176
CG3226
CG6963
CG40300
CG2207
CG7074
CG8710
Q92890
Q9Y3C1
P30153
Q8NAB2
Q02543
CG9543
CG2028
O95299
Q9NPD3
Q00653
Q9Y277
P18583
Q9Y3A5
P53999
Q01780
[truncated: 3,090 more rows]
